# Supplementary material for: Detection of Potential Zoonotic Bartonella Species in African Giant Rats (Cricetomys gambianus) and Fleas from an Urban Area in Senegal
Source: Microorganisms. 2022 Feb 22;10(3):489. doi: 10.3390/microorganisms10030489 (PMC8953472; doi:10.3390/microorganisms10030489)
Supplement: Supplementary file 1 [file microorganisms-10-00489-s001.zip]

Archive with 1 entries (1 files):
- microorganisms-1537395-supplementary.xls
