# Supplementary material for: Detection of Potential Zoonotic Bartonella Species in African Giant Rats (Cricetomys gambianus) and Fleas from an Urban Area in Senegal
Source: Microorganisms. 2022 Feb 22;10(3):489. doi: 10.3390/microorganisms10030489 (PMC8953472; doi:10.3390/microorganisms10030489)
Supplement: Supplementary file 1 [file microorganisms-10-00489-s001.zip › microorganisms-1537395-supplementary.xls]

## Sheet: Table S1
Table S1. Details on rat and flea samples, qPCR results and culture
Rat ID	Cq ITS2 Rat blood	Flea ID	Flea species	Cq ITS3	Cq ITS2	ID of isolates from rat blood		Legends
1	-	1	xenopsylla cheopsis	26.1226	27.79	NA		-	Negative
		2	xenopsylla cheopsis	25.2202	26.83			NA	Not available
		3	xenopsylla cheopsis	29.5442	31.43			empty cells	Not analyzed by PCR
		4	xenopsylla cheopsis	23.6692	25.18
		5	xenopsylla cheopsis	23.4248	24.92
		6	xenopsylla cheopsis	-	-
		7	xenopsylla cheopsis	27.9556	29.74
		8	xenopsylla cheopsis	25.756	27.4
		9	xenopsylla cheopsis	25.4928	27.12
		10
		11
		12
		13
		14
		15
		16
		17
		18
		19
		20
		21
2	-	22	xenopsylla cheopsis	29.4931	32.41	NA
		23	xenopsylla cheopsis	36.5881	-
		24	xenopsylla cheopsis	-	-
		25	xenopsylla cheopsis	24.2333	26.63
		26	xenopsylla cheopsis	24.5063	26.93
		27	xenopsylla cheopsis	27.9552	30.72
		28	xenopsylla cheopsis	22.7773	25.03
		29	xenopsylla cheopsis	24.2333	26.63
		30	xenopsylla cheopsis	32.7327	35.97
		31	xenopsylla cheopsis	23.6418	25.98
		32
		33
		34
		35
		36
		37
		38
		39
		40
		41
		42
		43
3	22.7	44	xenopsylla cheopsis	33.1452	35.64	R03
		45	xenopsylla cheopsis	22.8129	24.53
		46	xenopsylla cheopsis	25.2402	27.14
		47	xenopsylla cheopsis	-	-
		48	xenopsylla cheopsis	36.5079	-
		49	xenopsylla cheopsis	31.7037	34.09
		50	xenopsylla cheopsis	31.3689	33.73
		51	xenopsylla cheopsis	31.2759	33.63
		52	xenopsylla cheopsis	35.8985	-
		53	xenopsylla cheopsis	23.5941	25.37
		54
		55
		56
		57
		58
		59
		60
		61
		62
		63
		64
		65
		66
		67
		68
		69
		70
		71
		72
		73
		74
		75
		76
		77
		78
		79
		80
		81
		82
		83
		84
		85
		86
		87
		88
		89
		90
		91
		92
		93
		94
		95
		96
		97
		98
		99
		100
		101
		102
		103
		104
4	27.11	105	xenopsylla cheopsis	23.862	24.6	R04
		106	xenopsylla cheopsis	22.698	23.4
		107	xenopsylla cheopsis	32.204	33.2
		108	xenopsylla cheopsis	22.7756	23.48
		109	xenopsylla cheopsis	22.0772	22.76
		110	xenopsylla cheopsis	30.8654	31.82
		111	xenopsylla cheopsis	25.5886	26.38
		112	xenopsylla cheopsis	22.9599	23.67
		113	xenopsylla cheopsis	25.5595	26.35
		114	xenopsylla cheopsis	35.0558	-
		115
		116
		117
		118
		119
		120
		121
		122
		123
		124
		125
		126
		127
		128
		129
		130
		131
		132
		133
		134
		135
		136
		137
		138
		139
		140
		141
		142
		143
		144
		145
		146
		147
		148
		149
		150
		151
		152
		153
		154
		155
		156
		157
		158
		159
		160
		161
		162
		163
		164
		165
		166
5	23.23	167	xenopsylla cheopsis	24.111	26.79	R05
		168	xenopsylla cheopsis	27.657	30.73
		169	xenopsylla cheopsis	36.71	-
		170	xenopsylla cheopsis	-	-
		171	xenopsylla cheopsis	31.626	35.14
		172	xenopsylla cheopsis	35.551	-
		173	xenopsylla cheopsis	27.216	30.24
		174	xenopsylla cheopsis	26.343	29.27
		175	xenopsylla cheopsis	30.618	34.02
		176	xenopsylla cheopsis	31.158	34.62
		177
		178
		179
		180
		181
		182
		183
		184
		185
		186
		187
		188
		189
		190
		191
		192
		193
		194
		195
		196
		197
		198
		199
		200
		201
		202
		203
		204
		205
		206
		207
		208
		209
		210
		211
		212
		213
		214
		215
		216
		217
		218
		219
		220
		221
		222
		223
		224
		225
		226
		227
6	25.68	228	xenopsylla cheopsis	28.88	30.4	R06
		229	xenopsylla cheopsis	22.496	23.68
		230	xenopsylla cheopsis	27.037	28.46
		231	xenopsylla cheopsis	30.476	32.08
		232	xenopsylla cheopsis	24.7475	26.05
		233	xenopsylla cheopsis	27.3315	28.77
		234	xenopsylla cheopsis	26.9895	28.41
		235	xenopsylla cheopsis	29.1365	30.67
		236	xenopsylla cheopsis	22.5625	23.75
		237	xenopsylla cheopsis	25.612	26.96
		238
		239
		240
		241
7	-	242	xenopsylla cheopsis	24.7738	25.54	NA
		243	xenopsylla cheopsis	24.8611	25.63
		244	xenopsylla cheopsis	24.6574	25.42
		245	xenopsylla cheopsis	25.2103	25.99
		246	xenopsylla cheopsis	26.9272	27.76
		247	xenopsylla cheopsis	36.8918	-
		248	xenopsylla cheopsis	22.9696	23.68
		249	xenopsylla cheopsis	26.966	27.8
		250
		251
		252
		253
		254
		255
		256
		257
		258
		259
		260
		261
		262
		263
		264
		265
		266
		267
		268
		269
		270
		271
		272
		273
		274
		275
		276
		277
		278
		279
		280
		281
		282
		283
		284
		285
		286
		287
		288
		289
		290
		291
		292
		293
		294
		295
		296
		297
		298
		299
		300
		301
		302
		303
		304
		305
		306
		307
		308
		309
		310
		311
		312
		313
		314
		315
		316
		317
		318
		319
		320
		321
		322
		323
		324
		325
		326
		327
		328
		329
		330
		331
		332
		333
		334
		335
		336
		337
		338
		339
		340
		341
		342
		343
		344
		345
		346
		347
		348
		349
		350
		351
		352
		353
		354
8	25.83	355	xenopsylla cheopsis	-	-	R08
		356	xenopsylla cheopsis	26.7996	29.13
		357	xenopsylla cheopsis	26.4684	28.77
		358	xenopsylla cheopsis	27.278	29.65
		359	xenopsylla cheopsis	29.0352	31.56
		360	xenopsylla cheopsis	28.3636	30.83
		361	xenopsylla cheopsis	26.864	29.2
		362	xenopsylla cheopsis	27.2688	29.64
		363
		364
		365
		366
		367
		368
		369
		370
		371
		372
		373
		374
		375
		376
		377
		378
		379
		380
		381
		382
		383
		384
		385
		386
		387
		388
		389
		390
		391
		392
		393
		394
		395
		396
		397
		398
		399
		400
		401
		402
		403
		404
		405
		406
		407
		408
		409
		410
		411
		412
		413
		414
		415
		416
		417
		418
		419
		420
		421
		422
9	24.5	423	xenopsylla cheopsis	30.1971	32.47	R09
		424	xenopsylla cheopsis	28.6998	30.86
		425	xenopsylla cheopsis	28.4301	30.57
		426
		427
		428
		429
		430
		431
		432
		433
		434
		435
		436
		437
		438
		439
		440
		441
		442
		443
		444
		445
		446
		447
		448
		449
		450
		451
		452
		453
		454
		455
		456
		457
		458
		459
		460
		461
		462
		463
		464
		465
		466
		467
		468
		469
		470
		471
		472
		473
		474
		475
		476
		477
		478
		479
		480
		481
		482
		483
		484
		485
		486
		487
		488
		489
		490
		491
		492
		493
		494
		495
		496
		497
		498
		499
		500
		501
		502
		503
		504
		505
		506
		507
		508
		509
		510
		511
		512
		513
		514
		515
		516
		517
		518
		519
		520
		521
		522
		523
		524
		525
		526
		527
		528
		529
		530
		531
		532
		533
		534
		535
		536
		537
		538
		539
		540
		541
		542
		543
		544
		545
		546
		547
		548
		549
		550
		551
		552
		553
		554
		555
		556
		557
		558
		559
		560
		561
		562
		563
		564
		565
		566
		567
		568
		569
		570
		571
		572
		573
		574
		575
		576
		577
		578
		579
		580
		581
		582
		583
		584
		585
		586
		587
		588
		589
		590
		591
		592
		593
		594
		595
		596
		597
		598
		599
		600
		601
		602
10	25.76	603	xenopsylla cheopsis	30.1971	32.47	R10
		604	xenopsylla cheopsis	28.0581	30.17
		605	xenopsylla cheopsis	26.5	28.23
		606	xenopsylla cheopsis	27.01	27.91
		607
		608
		609
		610
		611
		612
		613
		614
		615
		616
		617
		618
		619
		620
		621
		622
		623
		624
		625
		626
		627
		628
		629
		630
		631
		632
		633
		634
		635
		636
		637
		638
		639
		640
		641
		642
		643
		644
		645
		646
		647
		648
		649
		650
		651
		652
		653
		654
		655
		656
		657
		658
		659
		660
		661
		662
		663
		664
		665
		666
		667
		668
		669
		670
		671
		672
		673
		674
		675
		676
		677
		678
		679
		680
		681
		682
		683
		684
		685
		686
		687
		688
		689
		690
		691
		692
		693
		694
		695
		696
		697
		698
		699
		700
		701
		702
		703
		704
		705
		706
		707
		708
		709
		710
		711
		712
		713
		714
		715
		716
		717
		718
		719
		720
		721
		722
		723
		724
		725
		726
		727
		728
		729
		730
		731
		732
		733
		734
		735
		736
		737
11	23.77	NA	NA			R11
12	24.75	738	xenopsylla cheopsis	24.4076	26.53	R12
		739	xenopsylla cheopsis	24.2512	26.36
		740	xenopsylla cheopsis	24.9688	27.14
		741	xenopsylla cheopsis	24.9688	27.14
		742	xenopsylla cheopsis	25.3184	27.52
		743	xenopsylla cheopsis	25.7048	27.94
		744	xenopsylla cheopsis	24.3064	26.42
		745	xenopsylla cheopsis	25.116	27.3
		746
		747
		748
		749
		750
		751
		752
		753
		754
		755
		756
		757
		758
		759
		760
		761
		762
		763
		764
		765
		766
		767
		768
		769
		770
		771
		772
		773
		774
		775
		776
		777
		778
		779
		780
		781
		782
		783
		784
		785
		786
		787
		788
		789
		790
		791
		792
		793
		794
		795
		796
		797
		798
		799
		800
		801
		802
		803
		804
		805
		806
		807
		808
		809
		810
		811
		812
		813
		814
		815
		816
		817
		818
		819
		820
		821
		822
		823
		824
		825
		826
		827
		828
		829
		830
		831
		832
		833
		834
		835
		836
		837
		838
		839
		840
		841
		842
		843
		844
		845
		846
		847
13	28.33	848	xenopsylla cheopsis	-	-	R13
		849	xenopsylla cheopsis	24.8736	25.91
		850	xenopsylla cheopsis	25.0944	26.14
		851	xenopsylla cheopsis	28.8096	30.01
		852	xenopsylla cheopsis	28.9056	30.11
		853	xenopsylla cheopsis	35.4928	-
		854	xenopsylla cheopsis	36.0384	-
		855	xenopsylla cheopsis	23.52	24.5
		856	xenopsylla cheopsis	26.928	28.05
		857	xenopsylla cheopsis	24.48	25.5
		858
		859
		860
		861
		862
		863
		864
		865
		866
		867
		868
		869
14	26.16	870	xenopsylla cheopsis	27.9279	30.03	R14
		871	xenopsylla cheopsis	32.6709	35.13
		872	xenopsylla cheopsis	24.0963	25.91
		873	xenopsylla cheopsis	-	-
		874	xenopsylla cheopsis	32.9034	35.38
		875	xenopsylla cheopsis	26.1516	28.12
		876	xenopsylla cheopsis	35.9259	-
		877	xenopsylla cheopsis	23.4453	25.21
		878	xenopsylla cheopsis	37.81	-
		879	xenopsylla cheopsis	36.99	-
		880
		881
		882
		883
		884
		885
		886
		887
		888
		889
		890
		891
		892
		893
		894
		895
		896
		897
		898
		899
		900
		901
		902
		903
		904
15	19.22	905	xenopsylla cheopsis	31.6251	33.15	R15
		906	xenopsylla cheopsis	25.3001	26.52
		907	xenopsylla cheopsis	22.3427	23.42
		908	xenopsylla cheopsis	-	-
		909	xenopsylla cheopsis	32.6554	34.23
		910	xenopsylla cheopsis	-	-
		911	xenopsylla cheopsis	28.2861	29.65
		912	xenopsylla cheopsis	25.1665	26.38
		913	xenopsylla cheopsis	26.7597	28.05
		914	xenopsylla cheopsis	26.483	27.76
		915
		916
		917
		918
		919
16	20.59	920	xenopsylla cheopsis	29.5274	30.13	R16
		921	xenopsylla cheopsis	21.5208	21.96
		922	xenopsylla cheopsis	27.734	28.3
		923	xenopsylla cheopsis	31.1542	31.79
		924	xenopsylla cheopsis	35.8092	36.54
		925	xenopsylla cheopsis	27.2636	27.82
		926	xenopsylla cheopsis	24.1178	24.61
		927	xenopsylla cheopsis	29.5274	30.13
		928	xenopsylla cheopsis	25.9798	26.51
		929	xenopsylla cheopsis	21.7854	22.23
		930
		931
		932
		933
		934
		935
		936
		937
		938
		939
		940
		941
		942
		943
		944
		945
		946
		947
		948
		949
		950
		951
		952
		953
		954
		955
		956
		957
		958
		959
		960
		961
		962
		963
		964
17	20.96	965	xenopsylla cheopsis	26.4224	28.72	R17
		966	xenopsylla cheopsis	23.9936	26.08
		967	xenopsylla cheopsis	27.9588	30.39
		968	xenopsylla cheopsis	25.0056	27.18
		969	xenopsylla cheopsis	24.6284	26.77
		970	xenopsylla cheopsis	25.7324	27.97
		971	xenopsylla cheopsis	29.7068	32.29
		972	xenopsylla cheopsis	22.2456	24.18
		973	xenopsylla cheopsis	24.2052	26.31
		974	xenopsylla cheopsis	21.4636	23.33
		975
		976
		977
		978
		979
		980
		981
		982
		983
		984
		985
		986
		987
		988
		989
		990
		991
		992
		993
		994
		995
		996
		997
		998
		999
		1000
		1001
		1002
		1003
		1004
		1005
		1006
		1007
		1008
		1009
		1010
		1011
		1012
		1013
		1014
		1015
		1016
		1017
		1018
		1019
		1020
		1021
		1022
		1023
		1024
18	23.65	1025	xenopsylla cheopsis	23.5315	24.77	R18
		1026	xenopsylla cheopsis	26.239	27.62
		1027	xenopsylla cheopsis	23.4365	24.67
		1028	xenopsylla cheopsis	27.2745	28.71
		1029	xenopsylla cheopsis	25.1655	26.49
		1030	xenopsylla cheopsis	24.3485	25.63
		1031	xenopsylla cheopsis	23.7595	25.01
		1032	xenopsylla cheopsis	26.942	28.36
		1033	xenopsylla cheopsis	21.8595	23.01
		1034	xenopsylla cheopsis	24.5765	25.87
		1035
		1036
		1037
		1038
		1039
		1040
		1041
		1042
		1043
		1044
		1045
		1046
		1047
		1048
		1049
		1050
		1051
		1052
		1053
		1054
		1055
		1056
		1057
		1058
		1059
		1060
		1061
		1062
		1063
		1064
		1065
		1066
		1067
		1068
		1069
		1070
		1071
		1072
		1073
		1074
		1075
19	31	1076	xenopsylla cheopsis	24.8708	25.64	R19
		1077	xenopsylla cheopsis	26.2482	27.06
		1078	xenopsylla cheopsis	28.1882	29.06
		1079	xenopsylla cheopsis	26.3743	27.19
		1080	xenopsylla cheopsis	25.2491	26.03
		1081	xenopsylla cheopsis	31.4474	32.42
		1082	xenopsylla cheopsis	23.6001	24.33
		1083	xenopsylla cheopsis	20.176	20.8
		1084	xenopsylla cheopsis	38.4023	-
		1085	xenopsylla cheopsis	27.8099	28.67
		1086
		1087
		1088
		1089
		1090
		1091
		1092
		1093
		1094
		1095
		1096
		1097
		1098
		1099
20	26.3	1100	xenopsylla cheopsis	22.5984	23.54	R20
		1101	xenopsylla cheopsis	29.0112	30.22
		1102	xenopsylla cheopsis	28.6848	29.88
		1103	xenopsylla cheopsis	30.1344	31.39
		1104	xenopsylla cheopsis	29.7312	30.97
		1105	xenopsylla cheopsis	31.5936	32.91
		1106	xenopsylla cheopsis	30.7872	32.07
		1107	xenopsylla cheopsis	24.8832	25.92
		1108	xenopsylla cheopsis	24.2304	25.24
		1109	xenopsylla cheopsis	23.7984	24.79
		1110
		1111
		1112
		1113
		1114
		1115
		1116
		1117
